# Supplementary material for: Caudal fin shape imprinted during late zebrafish embryogenesis is re-patterned by the Sonic hedgehog pathway
Source: PLoS Biol. 2025 Aug 25;23(8):e3003336. doi: 10.1371/journal.pbio.3003336 (PMC12396763; doi:10.1371/journal.pbio.3003336)
Supplement: S1 Data — (XLSX) [file pbio.3003336.s010.xlsx]

## Sheet: Fig. 1E
Fish_ID	Genotype	Condition	RayRatio
925_shh_HS_12_2	HSP:shh	HS+	0.875616
925_shh_HS_11_2	HSP:shh	HS+	0.979161
925_shh_HS_9_2	HSP:shh	HS+	0.934286
925_shh_HS_8_2	HSP:shh	HS+	0.956894
925_shh_HS_7_2	HSP:shh	HS+	1.05236
925_shh_HS_6_2	HSP:shh	HS+	0.843071
925_shh_HS_5_2	HSP:shh	HS+	0.831021
925_shh_HS_3_2	HSP:shh	HS+	0.834263
925_shh_HS_2_2	HSP:shh	HS+	0.822079
925_shh_HS_1_2	HSP:shh	HS+	1.0062
925_shh_NS_14_2	HSP:shh	No HS	0.723439
925_shh_NS_13_2	HSP:shh	No HS	0.712138
925_shh_NS_12_2	HSP:shh	No HS	0.758047
925_shh_NS_11_2	HSP:shh	No HS	0.715902
925_shh_NS_10_2	HSP:shh	No HS	0.730484
925_shh_NS_9_2	HSP:shh	No HS	0.709532
925_shh_NS_8_2	HSP:shh	No HS	0.704277
925_shh_NS_7_2	HSP:shh	No HS	0.707008
925_shh_NS_6_2	HSP:shh	No HS	0.725328
925_shh_NS_5_2	HSP:shh	No HS	0.652186
925_shh_NS_4_2	HSP:shh	No HS	0.70532
925_shh_NS_3_2	HSP:shh	No HS	0.704095
925_shh_NS_2_2	HSP:shh	No HS	0.716359
925_shh_NS_1_2	HSP:shh	No HS	0.72382
926_tgntr_HS_13_2	Control	HS+	0.705478
926_tgntr_HS_12_2	Control	HS+	0.644219
926_tgntr_HS_11_2	Control	HS+	0.742478
926_tgntr_HS_10_2	Control	HS+	0.697949
926_tgntr_HS_9_2	Control	HS+	0.661693
926_tgntr_HS_8_2	Control	HS+	0.661339
926_tgntr_HS_7_2	Control	HS+	0.670828
926_tgntr_HS_6_2	Control	HS+	0.63808
926_tgntr_HS_5_2	Control	HS+	0.665005
926_tgntr_HS_4_2	Control	HS+	0.676853
926_tgntr_HS_3_2	Control	HS+	0.658728
926_tgntr_HS_2_2	Control	HS+	0.673155
926_tgntr_HS_1_2	Control	HS+	0.648453
D2_005	HSP:shh	HS+	0.94394
D2_006	HSP:shh	HS+	0.685581
D2_007	HSP:shh	HS+	0.829025
D2_008	HSP:shh	HS+	0.778616

## Sheet: Fig. 1F
Individual	Condition	princ_ray
1	Truncate	15
2	Truncate	14
3	Truncate	12
4	Truncate	14
5	Truncate	13
6	Truncate	9
7	Truncate	14
8	Truncate	17
9	Truncate	17
10	Truncate	14
11	Truncate	15
12	Truncate	13
13	Truncate	17
14	Truncate	16
15	Truncate	15
16	Truncate	13
17	Truncate	14
18	Truncate	14
19	Truncate	16
20	Truncate	14
21	Truncate	16
23	Truncate	8
24	Truncate	15
26	Truncate	14
101	WT	18
102	WT	16
103	WT	18
104	WT	18
105	WT	18
106	WT	18
107	WT	18
108	WT	18
109	WT	18
110	WT	18
111	WT	18
112	WT	18
113	WT	18
114	WT	18
115	WT	18
240909-39	WT	18
240910-1	WT	18
240910-4	WT	18
240904-0	WT	18
240904-3	WT	18
240904-6	WT	18
240904-9	WT	18
240904-12	WT	18
240904-15	WT	18
240904-18	WT	18
240904-21	WT	18
240904-24	WT	18
240904-27	WT	18
240904-30	WT	18
240904-33	WT	18
240904-36	WT	18
240904-39	WT	18
240904-42	WT	18
240904-45	WT	18
240904-48	WT	18
240909-3	WT	18
240909-6	WT	18
240909-9	WT	18
240909-12	WT	18
240909-15	WT	18
240909-18	WT	18
240909-21	WT	18
240909-24	WT	18
240909-27	WT	18
240909-30	WT	18
240909-33	WT	18
240909-36	WT	18
T-240904-0	Truncate	14

## Sheet: Fig. 1G
Individual	Condition	Width_Diastema
1	Truncate	32.558
2	Truncate	0
3	Truncate	40.146
4	Truncate	53.941
5	Truncate	47.117
6	Truncate	0
7	Truncate	66.532
8	Truncate	7.558
9	Truncate	30.6215
10	Truncate	0
11	Truncate	37.282
12	Truncate	23.778
13	Truncate	59.487
14	Truncate	47.87
15	Truncate	67.89
16	Truncate	16.667
17	Truncate	58.365
18	Truncate	35.097
19	Truncate	51.096
20	Truncate	39.609
21	Truncate	30.082
23	Truncate	18.051
24	Truncate	13.433
26	Truncate	0
101	WT	205.513
102	WT	76.885
103	WT	163.056
104	WT	165.182
105	WT	151.598
106	WT	216.534
107	WT	250.467
108	WT	243.759
109	WT	219.519
110	WT	213.395
111	WT	319.917
112	WT	198.817
113	WT	235.672
114	WT	213.73
115	WT	203.056
240909-39	WT	242.1
240910-1	WT	251.6
240910-4	WT	166.7
240904-0	WT	286.59
240904-3	WT	215.87
240904-6	WT	261.87
240904-9	WT	221.89
240904-12	WT	131.01
240904-15	WT	146.09
240904-18	WT	151.3
240904-21	WT	208.4
240904-24	WT	266.88
240904-27	WT	200.7
240904-30	WT	118
240904-33	WT	188.27
240904-36	WT	210.46
240904-39	WT	162.62
240904-42	WT	220.67
240904-45	WT	219.46
240904-48	WT	269.67
240909-3	WT	197.04
240909-6	WT	188.27
240909-9	WT	165.76
240909-12	WT	265.68
240909-15	WT	203.25
240909-18	WT	184.39
240909-21	WT	190.36
240909-24	WT	204.28
240909-27	WT	243.79
240909-30	WT	275.07
240909-33	WT	214.09
240909-36	WT	278.78
T-240904-0	Truncate	25.03

## Sheet: Fig. 1I
indv	Condition	Drug	DR2_um	CR_um	Ratio
Shh-_dmso_01	HspShh-	DMSO	3577.43	2105.6	0.588579
Shh-_dmso_02	HspShh-	DMSO	3869.71	2256.04	0.583
Shh-_dmso_03	HspShh-	DMSO	3563.42	2000.22	0.56132
Shh-_dmso_04	HspShh-	DMSO	4126.27	2415.24	0.585333
Shh-_dmso_05	HspShh-	DMSO	3918.37	2345.64	0.598626
Shh-_dmso_06	HspShh-	DMSO	3660.95	2075.14	0.566831
Shh-_dmso_07	HspShh-	DMSO	3648.78	2164.98	0.593344
Shh-_dmso_08	HspShh-	DMSO	3595.2	1929.12	0.536582
Shh-_dmso_09	HspShh-	DMSO	3704.44	2109.77	0.569525
Shh-_dmso_10	HspShh-	DMSO	4152.08	2488.25	0.599278
Shh-_bms_01	HspShh-	BMS	3787.13	2458.24	0.649104
Shh-_bms_02	HspShh-	BMS	4103.87	2494.16	0.607758
Shh-_bms_03	HspShh-	BMS	3599.73	2158.29	0.59957
Shh-_bms_04	HspShh-	BMS	3842.32	2296	0.597556
Shh-_bms_05	HspShh-	BMS	3898.03	2329.25	0.597545
Shh-_bms_06	HspShh-	BMS	4033.02	2329.75	0.577669
Shh-_bms_07	HspShh-	BMS	4026.33	2539.25	0.630661
Shh-_bms_08	HspShh-	BMS	4011.26	2347.53	0.585235
Shh-_bms_09	HspShh-	BMS	3637.92	2052.46	0.564185
Shh-_bms_10	HspShh-	BMS	3850.73	2557.68	0.664207
Shh+_dmso_01	HspShh+	DMSO	3653.22	3203.63	0.876933
Shh+_dmso_02	HspShh+	DMSO	3602.95	2880.41	0.799459
Shh+_dmso_03	HspShh+	DMSO	3685.72	2813.89	0.763457
Shh+_dmso_04	HspShh+	DMSO	4263.12	3765.7	0.88332
Shh+_dmso_05	HspShh+	DMSO	3452.07	2963.88	0.858581
Shh+_dmso_06	HspShh+	DMSO	3404.2	2395.87	0.703798
Shh+_dmso_07	HspShh+	DMSO	3875.12	3220.47	0.831063
Shh+_dmso_08	HspShh+	DMSO	4207.78	2805.74	0.666798
Shh+_dmso_09	HspShh+	DMSO	3478.47	2867.85	0.824457
Shh+_dmso_10	HspShh+	DMSO	4166.37	2996.88	0.719302
Shh+_bms_01	HspShh+	BMS	3972.33	2504.51	0.630489
Shh+_bms_02	HspShh+	BMS	3737.28	2330.51	0.623585
Shh+_bms_03	HspShh+	BMS	3957.06	3019.64	0.763102
Shh+_bms_04	HspShh+	BMS	4385.64	2899.69	0.661178
Shh+_bms_05	HspShh+	BMS	4206.76	3417.35	0.812347
Shh+_bms_06	HspShh+	BMS	3852.18	2735.06	0.710003
Shh+_bms_07	HspShh+	BMS	4324.11	2701.77	0.624815
Shh+_bms_08	HspShh+	BMS	4160.95	2501.35	0.601149
Shh+_bms_09	HspShh+	BMS	4156.26	2977.15	0.716305
Shh+_bms_10	HspShh+	BMS	4345.1	2982.33	0.686366

## Sheet: Fig. 2B-C
Indv	Condition	Gene	Timepoint	Time	Rq
HSPSHHNEG_01	WT	shha	4hrs	4	0.844
HSPSHHNEG_02	WT	shha	4hrs	4	1.01
HSPSHHNEG_03	WT	shha	4hrs	4	1
HSPSHHNEG_04	WT	shha	4hrs	4	0.477
HSPSHHNEG_05	WT	shha	4hrs	4	0.827
HSPSHHNEG_06	WT	shha	4hrs	4	0.565
HSPSHHNEG_01	WT	ptch2	4hrs	4	1.56
HSPSHHNEG_02	WT	ptch2	4hrs	4	0.679
HSPSHHNEG_03	WT	ptch2	4hrs	4	1
HSPSHHNEG_04	WT	ptch2	4hrs	4	0.615
HSPSHHNEG_05	WT	ptch2	4hrs	4	1.61
HSPSHHNEG_06	WT	ptch2	4hrs	4	1.564
HSPSHHPOS_01	TRUN	shha	4hrs	4	15.971
HSPSHHPOS_02	TRUN	shha	4hrs	4	20.806
HSPSHHPOS_03	TRUN	shha	4hrs	4	13.319
HSPSHHPOS_04	TRUN	shha	4hrs	4	15.705
HSPSHHPOS_05	TRUN	shha	4hrs	4	5.675
HSPSHHPOS_06	TRUN	shha	4hrs	4	6.882
HSPSHHPOS_01	TRUN	ptch2	4hrs	4	1.634
HSPSHHPOS_02	TRUN	ptch2	4hrs	4	2.97
HSPSHHPOS_03	TRUN	ptch2	4hrs	4	1.288
HSPSHHPOS_04	TRUN	ptch2	4hrs	4	2.063
HSPSHHPOS_05	TRUN	ptch2	4hrs	4	3.225
HSPSHHPOS_06	TRUN	ptch2	4hrs	4	2.553
HSPSHHNEG_01	WT	shha	6hrs	6	1.163
HSPSHHNEG_02	WT	shha	6hrs	6	0.807
HSPSHHNEG_03	WT	shha	6hrs	6	0.507
HSPSHHNEG_04	WT	shha	6hrs	6	0.969
HSPSHHNEG_05	WT	shha	6hrs	6	0.534
HSPSHHNEG_06	WT	shha	6hrs	6	0.77
HSPSHHNEG_01	WT	ptch2	6hrs	6	0.309
HSPSHHNEG_02	WT	ptch2	6hrs	6	0.868
HSPSHHNEG_03	WT	ptch2	6hrs	6	0.703
HSPSHHNEG_04	WT	ptch2	6hrs	6	0.707
HSPSHHNEG_05	WT	ptch2	6hrs	6	0.589
HSPSHHNEG_06	WT	ptch2	6hrs	6	0.91
HSPSHHPOS_01	TRUN	shha	6hrs	6	11.574
HSPSHHPOS_03	TRUN	shha	6hrs	6	10.538
HSPSHHPOS_04	TRUN	shha	6hrs	6	8.415
HSPSHHPOS_05	TRUN	shha	6hrs	6	5.745
HSPSHHPOS_06	TRUN	shha	6hrs	6	6.859
HSPSHHPOS_01	TRUN	ptch2	6hrs	6	1.105
HSPSHHPOS_03	TRUN	ptch2	6hrs	6	5.293
HSPSHHPOS_04	TRUN	ptch2	6hrs	6	1.578
HSPSHHPOS_05	TRUN	ptch2	6hrs	6	2.645
HSPSHHPOS_06	TRUN	ptch2	6hrs	6	2.562
HSPSHHNEG_01	WT	shha	8hrs	8	0.653
HSPSHHNEG_02	WT	shha	8hrs	8	1.052
HSPSHHNEG_03	WT	shha	8hrs	8	1.133
HSPSHHNEG_04	WT	shha	8hrs	8	1.063
HSPSHHNEG_05	WT	shha	8hrs	8	0.672
HSPSHHNEG_06	WT	shha	8hrs	8	1.076
HSPSHHNEG_01	WT	ptch2	8hrs	8	1.211
HSPSHHNEG_02	WT	ptch2	8hrs	8	0.349
HSPSHHNEG_03	WT	ptch2	8hrs	8	1.171
HSPSHHNEG_04	WT	ptch2	8hrs	8	0.381
HSPSHHNEG_05	WT	ptch2	8hrs	8	0.723
HSPSHHNEG_06	WT	ptch2	8hrs	8	1.247
HSPSHHPOS_01	TRUN	shha	8hrs	8	6.877
HSPSHHPOS_02	TRUN	shha	8hrs	8	4.423
HSPSHHPOS_03	TRUN	shha	8hrs	8	3.588
HSPSHHPOS_04	TRUN	shha	8hrs	8	4.971
HSPSHHPOS_05	TRUN	shha	8hrs	8	3.127
HSPSHHPOS_06	TRUN	shha	8hrs	8	7.897
HSPSHHPOS_01	TRUN	ptch2	8hrs	8	2.484
HSPSHHPOS_02	TRUN	ptch2	8hrs	8	2.175
HSPSHHPOS_03	TRUN	ptch2	8hrs	8	1.755
HSPSHHPOS_04	TRUN	ptch2	8hrs	8	2.479
HSPSHHPOS_05	TRUN	ptch2	8hrs	8	2.262
HSPSHHPOS_06	TRUN	ptch2	8hrs	8	2.354
HSPSHHNEG_01	WT	shha	12hrs	12	1.083
HSPSHHNEG_02	WT	shha	12hrs	12	0.918
HSPSHHNEG_03	WT	shha	12hrs	12	1.344
HSPSHHNEG_04	WT	shha	12hrs	12	0.681
HSPSHHNEG_05	WT	shha	12hrs	12	1.177
HSPSHHNEG_01	WT	ptch2	12hrs	12	0.487
HSPSHHNEG_02	WT	ptch2	12hrs	12	0.259
HSPSHHNEG_03	WT	ptch2	12hrs	12	0.916
HSPSHHNEG_04	WT	ptch2	12hrs	12	0.532
HSPSHHNEG_05	WT	ptch2	12hrs	12	0.712
HSPSHHPOS_01	TRUN	shha	12hrs	12	2.192
HSPSHHPOS_02	TRUN	shha	12hrs	12	2.491
HSPSHHPOS_03	TRUN	shha	12hrs	12	2.176
HSPSHHPOS_04	TRUN	shha	12hrs	12	3.02
HSPSHHPOS_05	TRUN	shha	12hrs	12	2.743
HSPSHHPOS_06	TRUN	shha	12hrs	12	5.498
HSPSHHPOS_01	TRUN	ptch2	12hrs	12	2.137
HSPSHHPOS_02	TRUN	ptch2	12hrs	12	1.977
HSPSHHPOS_03	TRUN	ptch2	12hrs	12	2.318
HSPSHHPOS_04	TRUN	ptch2	12hrs	12	2.487
HSPSHHPOS_05	TRUN	ptch2	12hrs	12	3.658
HSPSHHPOS_06	TRUN	ptch2	12hrs	12	2.009
HSPSHHNEG_01	WT	shha	24hrs	24	1.86
HSPSHHNEG_02	WT	shha	24hrs	24	1.231
HSPSHHNEG_03	WT	shha	24hrs	24	0.704
HSPSHHNEG_04	WT	shha	24hrs	24	1.033
HSPSHHNEG_05	WT	shha	24hrs	24	1.022
HSPSHHNEG_06	WT	shha	24hrs	24	0.892
HSPSHHNEG_01	WT	ptch2	24hrs	24	0.813
HSPSHHNEG_02	WT	ptch2	24hrs	24	0.668
HSPSHHNEG_03	WT	ptch2	24hrs	24	0.507
HSPSHHNEG_04	WT	ptch2	24hrs	24	1.091
HSPSHHNEG_05	WT	ptch2	24hrs	24	1.025
HSPSHHNEG_06	WT	ptch2	24hrs	24	0.792
HSPSHHPOS_01	TRUN	shha	24hrs	24	1.349
HSPSHHPOS_02	TRUN	shha	24hrs	24	0.794
HSPSHHPOS_03	TRUN	shha	24hrs	24	1.078
HSPSHHPOS_04	TRUN	shha	24hrs	24	0.339
HSPSHHPOS_05	TRUN	shha	24hrs	24	0.47
HSPSHHPOS_06	TRUN	shha	24hrs	24	1.25
HSPSHHPOS_01	TRUN	ptch2	24hrs	24	0.84
HSPSHHPOS_02	TRUN	ptch2	24hrs	24	0.766
HSPSHHPOS_03	TRUN	ptch2	24hrs	24	0.973
HSPSHHPOS_04	TRUN	ptch2	24hrs	24	0.441
HSPSHHPOS_05	TRUN	ptch2	24hrs	24	0.927
HSPSHHPOS_06	TRUN	ptch2	24hrs	24	2.251
HSPSHHNEG_01	WT	shha	48hrs	48	3.127
HSPSHHNEG_02	WT	shha	48hrs	48	4.783
HSPSHHNEG_03	WT	shha	48hrs	48	1.708
HSPSHHNEG_04	WT	shha	48hrs	48	3.221
HSPSHHNEG_05	WT	shha	48hrs	48	1.109
HSPSHHNEG_06	WT	shha	48hrs	48	1.494
HSPSHHNEG_01	WT	ptch2	48hrs	48	0.501
HSPSHHNEG_02	WT	ptch2	48hrs	48	1.18
HSPSHHNEG_03	WT	ptch2	48hrs	48	1.49
HSPSHHNEG_04	WT	ptch2	48hrs	48	1.566
HSPSHHNEG_05	WT	ptch2	48hrs	48	2
HSPSHHNEG_06	WT	ptch2	48hrs	48	1.42
HSPSHHPOS_01	TRUN	shha	48hrs	48	7.565
HSPSHHPOS_02	TRUN	shha	48hrs	48	17.598
HSPSHHPOS_03	TRUN	shha	48hrs	48	1.6
HSPSHHPOS_04	TRUN	shha	48hrs	48	1.221
HSPSHHPOS_05	TRUN	shha	48hrs	48	1.336
HSPSHHPOS_01	TRUN	ptch2	48hrs	48	1.717
HSPSHHPOS_02	TRUN	ptch2	48hrs	48	3.863
HSPSHHPOS_03	TRUN	ptch2	48hrs	48	1.815
HSPSHHPOS_04	TRUN	ptch2	48hrs	48	1.378
HSPSHHPOS_05	TRUN	ptch2	48hrs	48	1.527

## Sheet: Fig. 2D
HS_Date	Individual	dorsal_2_um	central_um	RayRatio
2dpf	28922	2694.79	1847.5	0.685581
2dpf	28924	2299.86	1906.64	0.829025
2dpf	28927	1752.12	1364.22	0.778616
2dpf	28929	1783.57	1627.97	0.912761
2dpf	28931	2557.22	1939.77	0.758547
2dpf	28933	2812.74	1832.39	0.651459
2dpf	28935	1713.47	1399.35	0.816675
2dpf	28937	1888.11	1841.07	0.975087
2dpf	28939	2182.38	1549.29	0.709909
2dpf	28941	2425.25	1479.17	0.609905
2dpf	28945	1836.41	1217.21	0.662822
2dpf	28946	1018.68	796.151	0.781555
2dpf	28948	2167.59	1642.37	0.757692
2dpf	28950	2649.37	1933.74	0.729886
3dpf	28953	2061.08	1384.51	0.671738
3dpf	28955	1238.46	1316.77	1.06324
3dpf	28957	2048.77	1533.01	0.74826
3dpf	28959	1910.51	1390.39	0.727759
3dpf	28961	2266.58	1847.6	0.81515
3dpf	28963	1983.46	1597.87	0.805596
3dpf	28965	2714.42	1816.98	0.669381
3dpf	28967	2968.51	1960.62	0.660473
3dpf	28969	2045.53	1522.27	0.744197
3dpf	28971	1998.44	1810.97	0.906194
3dpf	28974	2242.63	1515.04	0.675562
3dpf	28976	2292.22	1695.21	0.739549
3dpf	28979	1634.24	1531.54	0.937156
3dpf	28980	2229.53	1665.28	0.746921
3dpf	28982	2408.25	1933.02	0.802665
3dpf	28984	2607.91	2416.97	0.926785
3dpf	28986	2495.05	1790.29	0.717538
3dpf	28988	2788.82	1881.9	0.674802
4dpf	29009	2438.96	1739.91	0.713381
4dpf	29012	2242.44	1509.93	0.673342
4dpf	29013	2003.63	1393.36	0.695414
4dpf	29015	2729.64	1884.75	0.690475
4dpf	29017	2145.83	1577.97	0.735366
4dpf	29019	2640.54	1728.2	0.654488
4dpf	29021	2646.82	2494.71	0.942532
4dpf	29023	2221.28	1560.2	0.702389
4dpf	29025	2217.5	1553.27	0.700461
4dpf	29027	2182.27	1526	0.699271
4dpf	29029	2380.34	1749.02	0.734776
4dpf	29031	2868.65	1808.83	0.630552
4dpf	29033	2697.58	1909.95	0.708022
No_HS	29035	1856.61	1222.74	0.658586
No_HS	29037	2015.64	1423.14	0.706047
No_HS	29041	2592.51	1716.25	0.662004
No_HS	29043	2041.19	1373.13	0.672712
No_HS	29045	2440.41	1519.41	0.622605
No_HS	29047	1871.44	1301.23	0.69531
No_HS	29049	2390.51	1568.76	0.656245
No_HS	29051	2400.62	1574.43	0.655843
No_HS	29053	1625.19	1125.79	0.692712
No_HS	29055	2180.29	1436.1	0.658675
No_HS	29057	2426.58	1459.08	0.601289
No_HS	29059	2121.24	1329.08	0.626558
No_HS	29061	2031.53	1254.91	0.617719
No_HS	29063	2405.12	1590.98	0.661499
5dpf	29113	1726.94	1181.86	0.684366
5dpf	29115	2259.87	1491.45	0.659972
5dpf	29117	1969.72	1308.69	0.664402
5dpf	29119	2310.34	1550.18	0.670975
5dpf	29121	2706.3	1763.58	0.651656
5dpf	29123	2851.62	1828.8	0.641319
5dpf	29126	2676.99	1641.84	0.613314
5dpf	29128	2479.2	1573.11	0.634523
5dpf	29130	2185.94	1512.18	0.691777
5dpf	29132	2370.78	1594.47	0.67255
5dpf	29134	2633.04	1814.08	0.688969
5dpf	29136	2657.87	1805.35	0.679246
No_HS	No_001			0.602862
No_HS	No_002			0.644916
No_HS	No_003			0.606428
No_HS	No_004			0.633166
No_HS	No_005			0.660051
No_HS	No_006			0.610682
No_HS	No_007			0.640043
No_HS	No_008			0.691582
No_HS	No_009			0.645735
2dpf	D2_001			0.904434
2dpf	D2_002			0.953856
2dpf	D2_003			0.975984
2dpf	D2_004			0.945635
2dpf	D2_005			0.94394
3dpf	D3_001			0.878158
3dpf	D3_002			0.87051
3dpf	D3_003			0.935602
3dpf	D3_004			0.885038
3dpf	D3_005			1.00411
3dpf	D3_006			0.898089
3dpf	D3_007			0.867321
3dpf	D3_008			1.04935
3dpf	D3_009			1.05191
3dpf	D3_010			0.854331
4dpf	D4_001			0.704385
4dpf	D4_002			0.684677
4dpf	D4_003			0.762806
4dpf	D4_005			0.660256
4dpf	D4_006			0.713405
4dpf	D4_007			0.597182
4dpf	D4_008			0.677398
4dpf	D4_009			0.648638
5dpf	D5_001			0.651515
5dpf	D5_002			0.692039
5dpf	D5_003			0.637808
5dpf	D5_004			0.807758
5dpf	D5_005			0.62069
5dpf	D5_006			0.98097
5dpf	D5_007			0.636364
5dpf	D5_008			0.683102
No_HS	925_shh_NS_14_2			0.723439
No_HS	925_shh_NS_13_2			0.712138
No_HS	925_shh_NS_12_2			0.758047
No_HS	925_shh_NS_11_2			0.715902
No_HS	925_shh_NS_10_2			0.730484
No_HS	925_shh_NS_9_2			0.709532
No_HS	925_shh_NS_8_2			0.704277
No_HS	925_shh_NS_7_2			0.707008
No_HS	925_shh_NS_6_2			0.725328
No_HS	925_shh_NS_5_2			0.652186
No_HS	925_shh_NS_4_2			0.70532
No_HS	925_shh_NS_3_2			0.704095
No_HS	925_shh_NS_2_2			0.716359
No_HS	925_shh_NS_1_2			0.72382
2dpf	925_shh_HS_12_2			0.875616
2dpf	925_shh_HS_11_2			0.979161
2dpf	925_shh_HS_9_2			0.934286
2dpf	925_shh_HS_8_2			0.956894
2dpf	925_shh_HS_7_2			1.05236
2dpf	925_shh_HS_6_2			0.843071
2dpf	925_shh_HS_5_2			0.831021
2dpf	925_shh_HS_3_2			0.834263
2dpf	925_shh_HS_2_2			0.822079
2dpf	925_shh_HS_1_2			1.0062
Hsp(-)	926_tgntr_HS_13_2			0.705478
Hsp(-)	926_tgntr_HS_12_2			0.644219
Hsp(-)	926_tgntr_HS_11_2			0.742478
Hsp(-)	926_tgntr_HS_10_2			0.697949
Hsp(-)	926_tgntr_HS_9_2			0.661693
Hsp(-)	926_tgntr_HS_8_2			0.661339
Hsp(-)	926_tgntr_HS_7_2			0.670828
Hsp(-)	926_tgntr_HS_6_2			0.63808
Hsp(-)	926_tgntr_HS_5_2			0.665005
Hsp(-)	926_tgntr_HS_4_2			0.676853
Hsp(-)	926_tgntr_HS_3_2			0.658728
Hsp(-)	926_tgntr_HS_2_2			0.673155
Hsp(-)	926_tgntr_HS_1_2			0.648453

## Sheet: Fig. 3C
Individual	HS_Type	DR2_mm	CR_mm	RayRatio
16Jun_01	Post_HSP+	3.89	3.406	0.875578
16Jun_02	Post_HSP+	3.728	3.082	0.826717
16Jun_03	Post_HSP-	3.272	2.247	0.686736
16Jun_04	Post_HSP-	3.696	2.517	0.681006
16Jun_05	Post_HSP-	3.7	2.581	0.697568
16Jun_06	Post_HSP-	3.909	2.621	0.670504
16Jun_07	Post_HSP-	4	2.835	0.70875
16Jun_08	Post_HSP-	3.871	2.499	0.64557
16Jun_09	Post_HSP-	4.084	3.041	0.744613
16Jun_10	Post_HSP-	4.136	2.726	0.659091
16Jun_11	Post_HSP-	3.848	2.499	0.649428
07Aug_01	Post_HSP+	4.55	3.856	0.847473
30Nov_01	Sham	3.416	2.304	0.674473
30Nov_02	Sham	3.615	2.322	0.642324
30Nov_03	Sham	3.522	2.385	0.677172
30Nov_04	Sham	3.126	2.026	0.648113
30Nov_05	Ant_HSP+	3.72	2.327	0.625538
30Nov_06	Ant_HSP+	3.455	2.031	0.587844
30Nov_07	Ant_HSP+	3.39	2.29	0.675516
30Nov_08	Ant_HSP+	2.708	1.864	0.688331
27Oct_01	Post_HSP+	6.316	5.155	0.816181
27Oct_02	Post_HSP+	7.398	5.477	0.740335

## Sheet: Fig. 3D
Individual	Brightness	DR2_mm	CR_mm	RayRatio
HSPShhNeg_01	Negative	3.189	1.942	0.608968
HSPShhNeg_02	Negative	3.207	2.079	0.648269
HSPShhNeg_03	Negative	3.192	1.899	0.594925
HSPShhNeg_04	Negative	2.987	1.87	0.626046
HSPShhNeg_05	Negative	3.105	2.1	0.676329
HSPShhNeg_06	Negative	2.705	1.801	0.665804
HSPShhNeg_07	Negative	3.292	2.149	0.652795
HSPShhNeg_08	Negative	3.161	1.944	0.614995
HSPShhNeg_09	Negative	3.043	1.966	0.646073
HSPShhNeg_10	Negative	2.994	1.892	0.631931
HSPShhNeg_11	Negative	3.341	2.07	0.619575
HSPShhNeg_12	Negative	3.247	1.947	0.59963
HSPShhNeg_13	Negative	3.225	1.885	0.584496
HSPShhNeg_14	Negative	3.103	1.931	0.622301
HSPShhNeg_15	Negative	3.206	2.05	0.639426
HSPShhNeg_16	Negative	3.253	2.102	0.646173
HSPShhDim_01	Dim	3.053	1.99	0.651818
HSPShhDim_02	Dim	3.326	2.29	0.688515
HSPShhDim_03	Dim	2.87	2.105	0.733449
HSPShhDim_04	Dim	3.095	2.08	0.672052
HSPShhDim_05	Dim	3.188	2.308	0.723965
HSPShhDim_06	Dim	3.09	2.293	0.742071
HSPShhDim_07	Dim	2.546	1.888	0.741555
HSPShhDim_08	Dim	2.934	2.158	0.735515
HSPShhDim_09	Dim	2.978	2.097	0.704164
HSPShhDim_10	Dim	2.806	1.897	0.676051
HSPShhDim_11	Dim	2.879	2.273	0.78951
HSPShhDim_12	Dim	3.078	2.262	0.734893
HSPShhDim_13	Dim	3.02	2.114	0.7
HSPShhDim_14	Dim	2.646	1.97	0.74452
HSPShhDim_15	Dim	2.943	2.177	0.739721
HSPShhBright_01	Bright	2.086	1.761	0.844199
HSPShhBright_02	Bright	3.227	2.475	0.766966
HSPShhBright_03	Bright	2.982	2.304	0.772636
HSPShhBright_04	Bright	2.995	2.344	0.782638
HSPShhBright_05	Bright	3.176	2.351	0.740239
HSPShhBright_06	Bright	2.325	2.165	0.931183
HSPShhBright_07	Bright	3.98	3.47	0.871859
HSPShhBright_08	Bright	2.651	2.41	0.909091
HSPShhBright_09	Bright	3.142	2.555	0.813176
HSPShhBright_10	Bright	2.731	2.137	0.782497
HSPShhBright_11	Bright	3.393	2.323	0.684645
HSPShhBright_12	Bright	2.545	2.047	0.804322
HSPShhBright_13	Bright	2.687	2.086	0.77633
HSPShhBright_14	Bright	3.068	2.48	0.808344
HSPShhBright_15	Bright	2.219	1.755	0.790897

## Sheet: Fig. 3E
Individual	Condition	Bright	DR2Length_mm	CRLength_mm	Ratio	Rq
HSPShhNeg_01	WT	Negative	3.425	2.33	0.680292	0.093
HSPShhNeg_02	WT	Negative	3.405	2.072	0.608517	0.625
HSPShhNeg_03	WT	Negative	3.159	2.066	0.654004	0.275
HSPShhNeg_04	WT	Negative	3.733	2.261	0.605679	0
HSPShhNeg_05	WT	Negative	3.699	2.231	0.603136	0
HSPShhNeg_06	WT	Negative	3.657	2.262	0.61854	0
HSPShhNeg_07	WT	Negative	3.644	2.304	0.632272	0
HSPShhNeg_08	WT	Negative	2.903	1.854	0.63865	0
HSPShhDim_01	OE	Dim	4.315	2.839	0.657937	1
HSPShhDim_02	OE	Dim	3.761	2.57	0.683329	1.561
HSPShhDim_03	OE	Dim	3.486	2.84	0.814687	1.671
HSPShhDim_04	OE	Dim	1.41	0.987	0.7	1.056
HSPShhDim_05	OE	Dim	1.397	1.021	0.730852	0.747
HSPShhDim_06	OE	Dim	1.146	0.86	0.750436	0.832
HSPShhDim_07	OE	Dim	1.414	1.029	0.727723	0.817
HSPShhDim_08	OE	Dim	1.24	0.86	0.693548	0.847
HSPShhBright_01	OE	Bright	4.419	3.826	0.865807	2.036
HSPShhBright_02	OE	Bright	4.031	3.501	0.868519	2.761
HSPShhBright_03	OE	Bright	3.14	2.182	0.694904	1.04
HSPShhBright_04	OE	Bright	1.384	1.052	0.760116	0.82
HSPShhBright_05	OE	Bright	1.321	0.864	0.65405	0.984
HSPShhBright_06	OE	Bright	1.183	0.795	0.67202	0.709
HSPShhBright_07	OE	Bright	1.422	1.001	0.703938	0.892
HSPShhBright_08	OE	Bright	1.243	0.888	0.714401	1.544

## Sheet: Fig. 5C
Individual	indv	Condition	StandardLength_mm	RayLength_mm	RayID
1193_HspShhNeg_001	1193_W_1_P	WT	7.698	1.192	Peripheral
1193_HspShhNeg_002	1193_W_2_P	WT	7.885	1.413	Peripheral
1193_HspShhNeg_003	1193_W_3_P	WT	8.226	1.439	Peripheral
1193_HspShhNeg_004	1193_W_4_P	WT	8.039	1.416	Peripheral
1193_HspShh_Pos_001	1193_T_01_P	Truncate	7.523	0.888	Peripheral
1193_HspShh_Pos_002	1193_T_02_P	Truncate	7.649	1.066	Peripheral
1193_HspShh_Pos_004	1193_T_04_P	Truncate	6.843	0.872	Peripheral
1193_HspShh_Pos_005	1193_T_05_P	Truncate	7.253	0.975	Peripheral
1193_HspShh_Pos_006	1193_T_06_P	Truncate	7.335	0.795	Peripheral
1193_HspShh_Pos_007	1193_T_07_P	Truncate	7.448	1.404	Peripheral
1193_HspShh_Pos_008	1193_T_08_P	Truncate	7.566	1.17	Peripheral
1193_HspShh_Pos_009	1193_T_09_P	Truncate	7.462	1.222	Peripheral
1193_HspShh_Pos_010	1193_T_10_P	Truncate	7.817	1.42	Peripheral
1193_HspShhNeg_001	1193_W_1_P	WT	10.353	2.601	Peripheral
1193_HspShhNeg_002	1193_W_2_P	WT	10.477	2.645	Peripheral
1193_HspShhNeg_003	1193_W_3_P	WT	10.744	2.495	Peripheral
1193_HspShhNeg_004	1193_W_4_P	WT	10.704	2.597	Peripheral
1193_HspShh_Pos_001	1193_T_01_P	Truncate	10.635	2.184	Peripheral
1193_HspShh_Pos_002	1193_T_02_P	Truncate	10.23	2.207	Peripheral
1193_HspShh_Pos_004	1193_T_04_P	Truncate	9.871	2.112	Peripheral
1193_HspShh_Pos_005	1193_T_05_P	Truncate	10.069	2.18	Peripheral
1193_HspShh_Pos_006	1193_T_06_P	Truncate	10.316	2.219	Peripheral
1193_HspShh_Pos_007	1193_T_07_P	Truncate	10.234	2.533	Peripheral
1193_HspShh_Pos_008	1193_T_08_P	Truncate	10.383	2.292	Peripheral
1193_HspShh_Pos_009	1193_T_09_P	Truncate	10.241	2.21	Peripheral
1193_HspShh_Pos_010	1193_T_10_P	Truncate	10.57	2.581	Peripheral
1193_HspShhNeg_001	1193_W_1_P	WT	14.03	3.808	Peripheral
1193_HspShhNeg_002	1193_W_2_P	WT	13.888	3.655	Peripheral
1193_HspShhNeg_003	1193_W_3_P	WT	13.998	3.678	Peripheral
1193_HspShhNeg_004	1193_W_4_P	WT	14.666	3.973	Peripheral
1193_HspShh_Pos_001	1193_T_01_P	Truncate	14.242	3.933	Peripheral
1193_HspShh_Pos_002	1193_T_02_P	Truncate	13.788	3.654	Peripheral
1193_HspShh_Pos_004	1193_T_04_P	Truncate	13.934	3.601	Peripheral
1193_HspShh_Pos_005	1193_T_05_P	Truncate	13.294	3.333	Peripheral
1193_HspShh_Pos_006	1193_T_06_P	Truncate	13.594	3.65	Peripheral
1193_HspShh_Pos_007	1193_T_07_P	Truncate	13.919	3.955	Peripheral
1193_HspShh_Pos_008	1193_T_08_P	Truncate	14.149	3.615	Peripheral
1193_HspShh_Pos_009	1193_T_09_P	Truncate	13.873	3.474	Peripheral
1193_HspShh_Pos_010	1193_T_10_P	Truncate	14.087	3.898	Peripheral
1193_HspShhNeg_001	1193_W_1_P	WT	16.691	4.34	Peripheral
1193_HspShhNeg_002	1193_W_2_P	WT	16.35	4.082	Peripheral
1193_HspShhNeg_003	1193_W_3_P	WT	16.315	4.115	Peripheral
1193_HspShhNeg_004	1193_W_4_P	WT	17.7	4.619	Peripheral
1193_HspShh_Pos_001	1193_T_01_P	Truncate	16.914	4.665	Peripheral
1193_HspShh_Pos_002	1193_T_02_P	Truncate	16.35	4.225	Peripheral
1193_HspShh_Pos_004	1193_T_04_P	Truncate	16.479	4.414	Peripheral
1193_HspShh_Pos_005	1193_T_05_P	Truncate	15.195	3.726	Peripheral
1193_HspShh_Pos_006	1193_T_06_P	Truncate	15.523	4.391	Peripheral
1193_HspShh_Pos_007	1193_T_07_P	Truncate	16.404	4.474	Peripheral
1193_HspShh_Pos_008	1193_T_08_P	Truncate	16.112	4.236	Peripheral
1193_HspShh_Pos_009	1193_T_09_P	Truncate	16.149	4.058	Peripheral
1193_HspShh_Pos_010	1193_T_10_P	Truncate	16.479	4.526	Peripheral
1193_HspShhNeg_001	1193_W_1_P	WT	19.443	5.174	Peripheral
1193_HspShhNeg_002	1193_W_2_P	WT	19.242	4.905	Peripheral
1193_HspShhNeg_003	1193_W_3_P	WT	18.546	4.673	Peripheral
1193_HspShh_Pos_001	1193_T_01_P	Truncate	18.808	4.901	Peripheral
1193_HspShh_Pos_002	1193_T_02_P	Truncate	18.484	4.828	Peripheral
1193_HspShhPos_004	1193_T_04_P	Truncate	19.115	4.881	Peripheral
1193_HspShh_Pos_006	1193_T_06_P	Truncate	18.23	4.961	Peripheral
1193_HspShh_Pos_007	1193_T_07_P	Truncate	18.359	5.138	Peripheral
1193_HspShh_Pos_008	1193_T_08_P	Truncate	18.079	4.61	Peripheral
1193_HspShh_Pos_009	1193_T_09_P	Truncate	18.426	4.666	Peripheral
1193_HspShh_Pos_010	1193_T_10_P	Truncate	18.806	5.262	Peripheral
1193_HspShhNeg_001	1193_W_1_C	WT	7.698	0.921	Central
1193_HspShhNeg_002	1193_W_2_C	WT	7.885	0.95	Central
1193_HspShhNeg_003	1193_W_3_C	WT	8.226	0.993	Central
1193_HspShhNeg_004	1193_W_4_C	WT	8.039	1.094	Central
1193_HspShh_Pos_001	1193_T_001_C	Truncate	7.523	0.838	Central
1193_HspShh_Pos_002	1193_T_002_C	Truncate	7.649	1.018	Central
1193_HspShh_Pos_004	1193_T_004_C	Truncate	6.843	0.702	Central
1193_HspShh_Pos_005	1193_T_005_C	Truncate	7.253	0.966	Central
1193_HspShh_Pos_006	1193_T_006_C	Truncate	7.335	0.778	Central
1193_HspShh_Pos_007	1193_T_007_C	Truncate	7.448	1.444	Central
1193_HspShh_Pos_008	1193_T_008_C	Truncate	7.566	0.956	Central
1193_HspShh_Pos_009	1193_T_009_C	Truncate	7.462	1.091	Central
1193_HspShh_Pos_010	1193_T_010_C	Truncate	7.817	1.259	Central
1193_HspShhNeg_001	1193_W_1_C	WT	10.353	1.501	Central
1193_HspShhNeg_002	1193_W_2_C	WT	10.477	1.616	Central
1193_HspShhNeg_003	1193_W_3_C	WT	10.744	1.526	Central
1193_HspShhNeg_004	1193_W_4_C	WT	10.704	1.605	Central
1193_HspShh_Pos_001	1193_T_001_C	Truncate	10.635	1.785	Central
1193_HspShh_Pos_002	1193_T_002_C	Truncate	10.23	2.025	Central
1193_HspShh_Pos_004	1193_T_004_C	Truncate	9.871	1.444	Central
1193_HspShh_Pos_005	1193_T_005_C	Truncate	10.069	2.025	Central
1193_HspShh_Pos_006	1193_T_006_C	Truncate	10.316	1.935	Central
1193_HspShh_Pos_007	1193_T_007_C	Truncate	10.234	2.417	Central
1193_HspShh_Pos_008	1193_T_008_C	Truncate	10.383	1.567	Central
1193_HspShh_Pos_009	1193_T_009_C	Truncate	10.241	2.182	Central
1193_HspShh_Pos_010	1193_T_010_C	Truncate	10.57	2.169	Central
1193_HspShhNeg_001	1193_W_1_C	WT	14.03	2.335	Central
1193_HspShhNeg_002	1193_W_2_C	WT	13.888	2.32	Central
1193_HspShhNeg_003	1193_W_3_C	WT	13.998	2.222	Central
1193_HspShhNeg_004	1193_W_4_C	WT	14.666	2.526	Central
1193_HspShh_Pos_001	1193_T_001_C	Truncate	14.242	2.903	Central
1193_HspShh_Pos_002	1193_T_002_C	Truncate	13.788	3.291	Central
1193_HspShh_Pos_004	1193_T_004_C	Truncate	13.934	2.364	Central
1193_HspShh_Pos_005	1193_T_005_C	Truncate	13.294	2.942	Central
1193_HspShh_Pos_006	1193_T_006_C	Truncate	13.594	3.316	Central
1193_HspShh_Pos_007	1193_T_007_C	Truncate	13.919	3.537	Central
1193_HspShh_Pos_008	1193_T_008_C	Truncate	14.149	2.44	Central
1193_HspShh_Pos_009	1193_T_009_C	Truncate	13.873	3.198	Central
1193_HspShh_Pos_010	1193_T_010_C	Truncate	14.087	3.317	Central
1193_HspShhNeg_001	1193_W_1_C	WT	16.691	2.547	Central
1193_HspShhNeg_002	1193_W_2_C	WT	16.35	2.64	Central
1193_HspShhNeg_003	1193_W_3_C	WT	16.315	2.57	Central
1193_HspShhNeg_004	1193_W_4_C	WT	17.7	3.07	Central
1193_HspShh_Pos_001	1193_T_001_C	Truncate	16.914	3.395	Central
1193_HspShh_Pos_002	1193_T_002_C	Truncate	16.35	3.797	Central
1193_HspShh_Pos_004	1193_T_004_C	Truncate	16.479	2.83	Central
1193_HspShh_Pos_005	1193_T_005_C	Truncate	15.195	3.171	Central
1193_HspShh_Pos_006	1193_T_006_C	Truncate	15.523	3.926	Central
1193_HspShh_Pos_007	1193_T_007_C	Truncate	16.404	4.345	Central
1193_HspShh_Pos_008	1193_T_008_C	Truncate	16.112	2.854	Central
1193_HspShh_Pos_009	1193_T_009_C	Truncate	16.149	3.777	Central
1193_HspShh_Pos_010	1193_T_010_C	Truncate	16.479	3.908	Central
1193_HspShhNeg_001	1193_W_1_C	WT	19.443	3.033	Central
1193_HspShhNeg_002	1193_W_2_C	WT	19.242	3.088	Central
1193_HspShhNeg_003	1193_W_3_C	WT	18.546	2.968	Central
1193_HspShh_Pos_001	1193_T_001_C	Truncate	18.808	3.74	Central
1193_HspShh_Pos_002	1193_T_002_C	Truncate	18.484	4.323	Central
1193_HspShhPos_004	1193_T_004_C	Truncate	19.115	3.26	Central
1193_HspShh_Pos_006	1193_T_006_C	Truncate	18.23	4.452	Central
1193_HspShh_Pos_007	1193_T_007_C	Truncate	18.359	4.861	Central
1193_HspShh_Pos_008	1193_T_008_C	Truncate	18.079	3.02	Central
1193_HspShh_Pos_009	1193_T_009_C	Truncate	18.426	4.278	Central
1193_HspShh_Pos_010	1193_T_010_C	Truncate	18.806	4.432	Central

[truncated: 16 more sheets: Fig. 5F-G, Fig. 6C, Fig. 6J, Fig. S1C, Fig. S1D, Fig. S2C, Fig. S3B, Fig. S3D, Fig. S3F, Fig. S3H, Fig. S5B, Fig. S5C-D, Fig. S7B, Fig. S7A, Fig. S7C, Fig. S8C]
