# Supplementary material for: Caudal fin shape imprinted during late zebrafish embryogenesis is re-patterned by the Sonic hedgehog pathway
Source: PLoS Biol. 2025 Aug 25;23(8):e3003336. doi: 10.1371/journal.pbio.3003336 (PMC12396763; doi:10.1371/journal.pbio.3003336)
Supplement: S2 Data — (XLSX) [file pbio.3003336.s011.xlsx]

## Sheet: Fig. 1
Fig. 1E
HSP:shh-GFP * heat-shock → Central / peripheral ray length
Groups
Genotype	HSP:shh-GFP, Control	Condition	No heat-shock, heat-shock+
Control_heat-shock+	HSP:Shh-GFP_heat-shock+	HSP:Shh-GFP_No heat-shock
n=13	n=14	n=14
ANOVA	Df	Sum Sq	Mean Sq	F value	Pr(>F)
Genotype	1	0.1408	0.1408	37.02	4.36e-07
Condition	1	0.203	0.203	53.38	9.51e-09
Residuals	38	0.1445	0.0038
Tukey HSD	Contrast	Estimate	SE	df	t.ratio	p.value
	Control_heat-shock+ ~ HSP:Shh-GFP_heat-shock+	-0.2111	0.0238	38	-8.887	<0.0001
	Control_heat-shock+ ~ HSP:Shh-GFP_No heat-shock	-0.0408	0.0238	38	-1.717	0.212
	HSP:Shh-GFP_No heat-shock ~ HSP:Shh-GFP_heat-shock+	0.1703	0.0233	38	7.306	<0.0001
Fig. 1F
Condition → Number of principal rays
Groups
Condition	control, shha pulse
Control	shha pulse
n=47	n=26
Welch Two-Sample T-Test	t	df	p-value	mean in group shha pulse	mean in group control
	-9.3496	26.552	6.99e-10	13.9615	17.9575
Fligner-Killeen Test	med chi-squared	df	p-value
	32.472	1	1.21e-08
Fig. 1G
Condition → Hypural diastema width
Groups
Condition	control, shha pulse
Control	shha pulse
n=47	n=26
Welch Two-Sample T-Test	t	df	p-value	mean in group shha pulse	mean in group control
	-21.751	68.679	<2.2E-16	32.0884	209.107
Fig. 1I
Condition * Drug → Central / peripheral ray length
Groups
Condition	control, shha pulse	Drug	DMSO, BMS
control_DMSO	control_BMS	shha pulse_DMSO	shha pulse_BMS
n=10	n=10	n=10	n=10
ANOVA	Df	Sum Sq	Mean Sq	F value	Pr(>F)
Condition	1	0.2103	0.2103	71.09	4.81e-10
Drug	1	0.0163	0.0163	5.499	0.0247
Condition:Drug	1	0.0482	0.0482	16.299	0.00027
Residuals	36	0.1065	0.003
Tukey HSD	Contrast	Estimate	SE	df	t.ratio	p.value
	control_DMSO ~ control_BMS	0.0291	0.0243	36	1.197	0.6329
	control_DMSO ~ shha pulse_DMSO	-0.2145	0.0243	36	-8.817	<0.0001
	control_DMSO ~ shha pulse_BMS	0.1047	0.0243	36	4.304	0.0007
	control_BMS ~ shha pulse DMSO	-0.1854	0.0243	36	-7.62	<0.0001
	control_BMS ~ shha pulse BMS	-0.0756	0.0243	36	-3.107	0.0184
	shha pulse_DMSO ~ shha pulse_BMS	-0.1098	0.0243	36	-4.513	0.0004

## Sheet: Fig. 2
Fig. 2B
Hours post-heat shock → Normalized mean Rq: shha
Groups
Condition	control, shha pulse
Control	shha pulse
n=5-6	n=5-6
Welch Two-Sample T-Test	t	df	p-value	mean in group shha pulse	mean in group control
4 hours post-heat shock	5.1785	5.0146	0.0035	13.5097	0.7871
6 hours post-heat shock	7.1482	4.0712	0.0019	8.6262	0.7917
8 hours post-heat shock	5.4509	5.1348	0.0026	5.1471	0.9415
12 hours post-heat shock	3.7677	5.4835	0.011	3.02	1.0406
24 hours post-heat shock	-1.0399	9.9861	0.3256	0.88	1.1236
48 hours post-heat shock	1.0221	4.2573	0.3616	5.864	2.5737
Linear mixed-effects model fit by maximum likelihood
Residuals	min	1Q	median	3Q	max
	-4.8714	-1.3903	-0.2229	0.3001	14.9867
Coefficients	Estimate	Std. Error	t-value	Pr(>|t|)
Intercept	7.8094	0.9536	8.19	1.34e-11
Time	-0.1083	0.0433	-2.502	0.0149
Condition	-7.266	0.1335	-5.442	8.6e-07
Time:Condition	0.1474	0.0592	2.489	0.0154
SE	3.709 @ df = 65
R2 Adj.	0.3287
F-statistic	12.10 @ df = 3 & 65
Fig. 2C
Hours post-heat shock → Normalized mean Rq: ptch2
Groups
Condition	control, shha pulse
Control	shha pulse
n=5-6	n=5-6
Welch Two-Sample T-Test	t	df	p-value	mean in group shha pulse	mean in group control
4 hours post-heat shock	3.0717	8.2752	0.0147	2.2889	1.1713
6 hours post-heat shock	2.6755	4.1194	0.0538	2.6366	0.681
8 hours post-heat shock	6.8894	8.5704	9.06e-05	2.2515	0.847
12 hours post-heat shock	6.5973	6.7244	0.0003	2.431	0.5812
24 hours post-heat shock	0.0823	6.1947	0.4521	1.033	0.816
48 hours post-heat shock	1.4001	5.5687	0.2147	2.06	1.3595
Linear mixed-effects model fit by maximum likelihood
Residuals	min	1Q	median	3Q	max
	-1.5451	-0.3341	-0.0541	0.2582	3.0291
Coefficients	Estimate	Std. Error	t-value	Pr(>|t|)
Intercept	2.3565	0.1888	12.483	<2E-16
Time	-0.0154	0.0086	-1.801	0.0764
Condition	-1.613	0.2643	-6.102	6.47e-08
Time:Condition	0.0257	0.0117	2.187	0.0323
SE	0.7343 @ df = 65
R2 Adj.	0.4074
F-statistic	16.58 @ df = 3 & 65
Fig. 2D
Age at heat-shock → Central / peripheral ray length
Groups
Age	2-5 dpf, control_no heat-shock, control_transgene(-)
Control_no heat-shock	2 dpf	3 dpf	4 dpf	5 dpf	Control_transgene(-)
n=37	n=27	n=26	n=19	n=19	n=13
ANOVA	Df	Sum Sq	Mean Sq	F value	Pr(>F)
Age at heat-shock	5	0.884	0.1768	22.99	<2E-16
Residuals	142	1.092	0.0077
Tukey HSD	Contrast	Estimate	SE	df	t.ratio	p.value
	2 dpf ~ 3 dpf	0.0123	0.0232	142	0.531	0.9948
	2 dpf ~ 4 dpf	0.144	0.0251	142	5.733	<0.0001
	2 dpf ~ 5 dpf	0.1623	0.0255	142	6.367	<0.0001
	2 dpf ~ control_no heat-shock	0.1722	0.0217	142	7.916	<0.0001
	2 dpf ~ control_transgene(-)	0.1728	0.0293	142	5.904	<0.0001
	3 dpf ~ 4 dpf	0.1317	0.0253	142	5.203	<0.0001
	3 dpf ~ 5 dpf	0.1499	0.0257	142	5.84	<0.0001
	3 dpf ~ control_no heat-shock	0.1598	0.022	142	7.277	<0.0001
	3 dpf ~ control_transgene(-)	0.1605	0.0294	142	5.453	<0.0001
	4 dpf ~ 5 dpf	0.0182	0.0274	142	0.665	0.9854
	4 dpf ~ control_no heat-shock	0.0281	0.024	142	1.173	0.8488
	4 dpf ~ control_transgene(-)	0.0288	0.0309	142	0.929	0.9384
	5 dpf ~ control_no heat-shock	0.0099	0.0243	142	0.406	0.9986
	5 dpf ~ control_transgene(-)	0.0105	0.0312	142	0.337	0.9994
	control_no heat-shock ~ control_transgene(-)	-0.0006	0.0283	142	-0.023	1

## Sheet: Fig. 3
Fig. 3C
Heat-shock type → Central / peripheral ray length
Groups
Heat-shock condition	Sham, Anterior_heat-shock (+), Posterior_heat-shock(-), Posterior_heat-shock(+)
Sham	Anterior_heat-shock(+)	Posterior_heat-shock(-)	Posterior_heat-shock(+)
n=4	n=4	n=9	n=5
ANOVA	Df	Sum Sq	Mean Sq	F value	Pr(>F)
Heat-shock condition	3	0.0947	0.03156	22.19	2.84e-06
Residuals	18	0.0256	0.0014
Tukey HSD	Contrast	Estimate	SE	df	t.ratio	p.value
	Sham ~ Anterior_heat-shock(+)	-0.0162	0.0267	18	-0.608	0.9282
	Sham ~ Posterior_heat-shock(-)	0.0221	0.0227	18	0.974	0.7658
	Sham ~ Posterior_heat-shock(+)	0.1607	0.0253	18	6.354	<0.0001
	Anterior_heat-shock(+) ~ Posterior_heat-shock(-)	-0.0383	0.0227	18	-1.689	0.3557
	Anterior_heat-shock(+) ~ Posterior_heat-shock(+)	-0.1769	0.0253	18	-6.995	<0.0001
	Posterior_heat-shock(-) ~ Posterior_heat-shock(+)	-0.1387	0.021	18	-6.593	<0.0001
Fig. 3D
GFP Brightness → Central / peripheral ray length
Groups
Brightness	Negative, Dim, Bright
Negative	Dim	Bright
n=16	n=15	n=15
ANOVA	Df	Sum Sq	Mean Sq	F value	Pr(>F)
Brightness	2	0.2384	0.1192	61.06	2.74e-13
Residuals	43	0.0839	0.0019
Tukey HSD	Contrast	Estimate	SE	df	t.ratio	p.value
	Negative ~ Dim	0.0887	0.0159	43	5.584	<0.0001
	Negative ~Bright	0.1754	0.0159	43	11.047	<0.0001
	Dim ~ Bright	0.0867	0.0161	43	5.377	<0.0001
Fig. 3E
Mean Rq: eGFP → Central / peripheral ray length
Groups
Condition	Control, shha pulse
Control	shha pulse
n=8	n=16
Linear mixed-effects model fit by maximum likelihood
Residuals	min	1Q	median	3Q	max
	-0.0763	-0.0195	-0.0005	0.0354	0.0652
Coefficients	Estimate	Std. Error	t-value	Pr(>|t|)
Intercept	0.6234	0.0136	45.832	<2E-16
Rq: eGFP	0.0872	0.0125	7.005	4.97e-07
SE	0.0421 @ df = 22
R2 Adj.	0.6764
F-statistic	49.07 @ df = 1 & 22

## Sheet: Fig. 5
Fig. 5C
Standard Length * Condition * Region → Fin ray length
Groups
Condition	Control, shha pulse		Region	Peripheral, Central
Control	shha pulse
n=4	n=9
Linear mixed model fit by REML. t-tests use Satterthwaite's method
Residuals	min	1Q	median	3Q	max
	-3.0909	-0.5853	-0.0751	0.7167	2.0573
Random Effects	Groups	Name	Variance	Std. Dev
	Individual	(Intercept)	0.0557	0.236
	Residuals		0.0591	0.243
Fixed Effects	Estimate	Std. Error	df	t.value	Pr(>|t|)
Intercept	-1.0004	0.1502	78.1762	-6.659	3.45e-09
Standard Length	0.2772	0.0094	105.702	29.54	<2E-16
Condition	0.5581	0.2747	77.3857	2.031	0.0457
Region	-0.4373	0.1793	103.451	-2.439	0.0164
Standard Length:Condition	-0.089	0.0169	104.222	-5.248	8.15e-07
Standard Length:Region	0.0733	0.0131	103.451	5.61	1.7e-07
Condition:Region	-0.0414	0.3317	103.451	-0.125	0.901
Standard Length:Condition:Region	0.0538	0.0238	103.451	2.254	0.0263
Tukey HSD	Contrast	Estimate	SE	df	t.ratio	p.value
	Control_central ~ control_peripheral	-0.127	0.0199	106	-6.637	<0.0001
	Control_central ~ shha pulse_peripheral	-0.1623	0.017	107	-9.563	<0.0001
	Control_central ~ shha pulse_central	0.089	0.107	107	5.245	<0.0001
	Control_peripheral ~ shha pulse_peripheral	0.0353	0.017	107	2.078	0.167
	Control_peripheral ~ shha pulse_central	-0.038	0.017	107	-2.24	0.1191
	shha pulse_peripheral ~ shha pulse_central	-0.0733	0.0131	106	-5.61	<0.0001
Fig. 5F
Condition * Region →Proportion of proliferating cells
Groups
Condition	Control, shha pulse		Region	Peripheral, Central
Control	shha pulse
n=14	n=15
Linear mixed model fit by REML. t-tests use Satterthwaite's method
Residuals	min	1Q	median	3Q	max
	-1.5907	-0.5923	0.0749	0.5552	1.6964
Random Effects	Groups	Name	Variance	Std. Dev
	Individual	(Intercept)	0.0031	0.056
	Residuals		0.0011	0.0337
Fixed Effects	Estimate	Std. Error	df	t.value	Pr(>|t|)
Intercept	0.2289	0.0175	35.0925	13.093	4.55e-15
Condition	0.0427	0.0243	35.0925	1.755	0.088
Region	0.0944	0.0127	27	7.404	5.78e-08
Condition:Region	-0.0643	0.0177	27	-3.627	0.0012
Tukey HSD	Contrast	Estimate	SE	df	t.ratio	p.value
	Control_central ~ control_peripheral	-0.0944	0.0127	27	-7.404	<0.0001
	Control_central ~ shha pulse_peripheral	-0.0728	0.0243	35.1	-2.994	0.0247
	Control_central ~ shha pulse_central	-0.0427	0.0243	35.1	-1.755	0.3116
	Control_peripheral ~ shha pulse_peripheral	0.0216	0.0243	35.1	0.89	0.81
	Control_peripheral ~ shha pulse_central	-0.0517	0.0243	35.1	-2.129	0.1639
	shha pulse_peripheral ~ shha pulse_central	-0.0301	0.0123	27	-2.444	0.0925
Fig. 5G
Condition * Central / peripheral proliferation
Groups
Condition	control, shha pulse
Control	shha pulse
n=14	n=15
Welch Two-Sample T-Test	t	df	p-value	mean in group shha pulse	mean in group control
	-3.4993	26.136	0.0017	0.9073	0.7085

## Sheet: Fig. 6
Fig. 6C
Condition * Regenerative timepoint → Central / peripheral ray length
Groups
Condition	Control, shha pulse		Regenerative timepoint	Uninjured, Regenerated
Control	shha pulse
n=7	n=10
Linear mixed model fit by REML. t-tests use Satterthwaite's method
Residuals	min	1Q	median	3Q	max
	-1.4399	-0.5877	-0.0134	0.542	1.5373
Random Effects	Groups	Name	Variance	Std. Dev
	Individual	(Intercept)	0.0007	0.0256
	Residuals		0.0003	0.0183
Fixed Effects	Estimate	Std. Error	df	t.value	Pr(>|t|)
Intercept	0.9071	0.0099	25.0027	91.228	<2E-16
Condition	-0.1918	0.0141	25.0027	-13.637	4.41e-16
Regenerative Timepoint	0.0106	0.0082	18	1.297	0.211
Condition:Regenerative Timepoint	-0.0013	0.0115	18	-0.11	0.914
Fig. 6J
Condition * Background → Central / peripheral ray length
Groups
Condition	control, shha pulse		Background	longfin, shortfin, hypoTH
Control_longfin	Control_shortfin	Control_hypoTH	shha pulse_longfin	shha pulse_shortfin	shha pulse_hypoTH
n=6	n=4	n=4	n=6	n=4	n=4
Welch Two-Sample T-Test	t	df	p-value	mean in group shha pulse	mean in group control
Control_longfin ~ shha pulse_longfin	-4.667	8.929	0.0012	0.8464	0.6945
Control_shortfin ~ shha pulse_shortfin	-4.2072	5.805	0.0061	0.9789	0.8196
Control_hypoTH ~ shha pulse_hypoTH	-3.6436	5.4929	0.0125	0.8616	0.6952

## Sheet: Fig. S1
Fig. S1C
Condition → Peripheral ray length / Standard Length
Groups
Condition	control, shha pulse
Control	shha pulse
n=4	n=9
Welch Two-Sample T-Test	t	df	p-value	mean in group shha pulse	mean in group control
14 days post-fertilization	2.3169	10.996	0.0408	0.1462	0.1713
21 days post-fertilization	3.4374	8.8823	0.0076	0.2216	0.2446
30 days post-fertilization	0.4243	10.979	0.6795	0.2651	0.2671
36 days post-fertilization	-2.0126	10.887	0.0696	0.2657	0.2558
42 days post-fertilization	-1.1999	5.5699	0.2787	0.2646	0.2577
Fig. S1D
Condition → Central / peripheral ray length
Groups
Condition	control, shha pulse
Control	shha pulse
n=4	n=9
Welch Two-Sample T-Test	t	df	p-value	mean in group shha pulse	mean in group control
14 days post-fertilization	-5.6289	8.4462	0.0006	0.922	0.727
21 days post-fertilization	-6.5803	8.9493	0.0001	0.8539	0.6044
30 days post-fertilization	-5.6385	8.7686	0.0004	0.8252	0.6219
36 days post-fertilization	-4.622	10.271	0.0009	0.828	0.6307
42 days post-fertilization	-4.7735	8.5639	0.0012	0.823	0.617

## Sheet: Fig. S2
Fig. S2C
Condition * Sex → Central / peripheral ray length
Groups
Condition	Control, shha pulse	Sex	Male, Female
control_male	control_female	shha pulse_male	shha pulse_female
n=4	n=5	n=4	n=5
ANOVA	Df	Sum Sq	Mean Sq	F value	Pr(>F)
Condition	1	0.2554	0.2554	288.07	9.82e-11
Sex	1	0	0	0.028	0.868
Condition:Sex	1	0.0001	0.0001	0.161	0.694
Residuals	14	0.0124	0.0009
Tukey HSD	Contrast	Estimate	SE	df	t.ratio	p.value
	control_male ~ control_female	0.0081	0.02	14	0.403	0.977
	control_male ~ shha pulse_male	0.2445	0.0211	14	11.614	<0.0001
	control_male ~ shha pulse_female	0.2413	0.02	14	12.078	<0.0001
	control_female ~ shha pulse_male	-0.2365	0.02	14	-11.839	<0.0001
	control_female ~ shha pulse_female	0.2332	0.0188	14	12.383	<0.0001
	shha pulse_male ~ shha pulse_female	-0.0033	0.02	14	-0.615	0.9983

## Sheet: Fig. S3
Fig. S3B
Condition → Dorsal fin ray length ratio
Groups
Condition	control, shha pulse
Control	shha pulse
n=31	n=27
Welch Two-Sample T-Test	t	df	p-value	mean in group shha pulse	mean in group control
	-0.8346	55.225	0.4075	0.6021	0.6199
Fig. S3D
Condition → Anal fin ray length ratio
Groups
Condition	control, shha pulse
Control	shha pulse
n=31	n=27
Welch Two-Sample T-Test	t	df	p-value	mean in group shha pulse	mean in group control
	1.5329	50.967	0.1315	0.6432	0.6036
Fig. S3F
Condition → Pectoral fin ray length ratio
Groups
Condition	control, shha pulse
Control	shha pulse
n=11	n=16
Welch Two-Sample T-Test	t	df	p-value	mean in group shha pulse	mean in group control
	-0.9717	16.683	0.3451	0.5044	0.5335
Fig. S3H
Condition → Pelvic fin ray length ratio
Groups
Condition	control, shha pulse
Control	shha pulse
n=11	n=14
Welch Two-Sample T-Test	t	df	p-value	mean in group shha pulse	mean in group control
	-1.4526	14.829	0.1672	0.7111	0.7501

## Sheet: Fig. S5
Fig. S5B
Condition * Age at heat-shock→ Normalized mean fluorescence intensity
Groups
Condition	control, shha pulse	Age at heat-shock	2-5 dpf
Control	shha pulse
n=7-10	n=8-15
Welch Two-Sample T-Test	t	df	p-value	mean in group shha pulse	mean in group control
2 dpf heat-shock	10.53	9.2699	1.84e-06	7.0328	0.7575
3 dpf heat-shock	7.7461	14.486	1.6e-06	5.1919	0.5417
4 dpf heat-shock	3.0491	8.1554	0.0155	3.3797	0.3988
5 dpf heat shock	4.4923	13.328	0.0006	2.4419	0.5989
Linear mixed-effects model fit by maximum likelihood
Residuals	min	1Q	median	3Q	max
	-3.3329	-0.6521	-0.0132	0.3256	5.655
Coefficients	Estimate	Std. Error	t-value	Pr(>|t|)
Intercept	9.8682	0.7848	12.574	<2E-16
Age	-1.5255	0.2102	-7.257	2.4e-10
Condition	-9.1126	1.2339	-7.385	1.36e-10
Age:Condition	1.4715	0.3307	4.45	2.78e-05
SE	1.626 @ df = 79
R2 Adj.	0.6673
F-statistic	55.81 @ df = 3 & 79
Fig. S5C
Condition * Age at heat-shock→ Normalized Rq: shha
Groups
Condition	control, shha pulse	Age at heat-shock	2-5 dpf
Control	shha pulse
n=4-5	n=4-5
Welch Two-Sample T-Test	t	df	p-value	mean in group shha pulse	mean in group control
2 dpf heat-shock	3.4013	3.0214	0.042	10.1877	0.9458
3 dpf heat-shock	3.7131	3.1741	0.0309	5.599	1.2366
4 dpf heat-shock	10.507	3.001	0.0018	39.877	1.1514
5 dpf heat shock	12.603	4.1571	0.0002	24.6128	2.0866
Linear mixed-effects model fit by maximum likelihood
Residuals	min	1Q	median	3Q	max
	-12.6186	-1.5188	-0.256	0.4528	25.2466
Coefficients	Estimate	Std. Error	t-value	Pr(>|t|)
Intercept	-5.868	6.316	-0.929	0.3596
Age	7.303	1.677	4.354	0.0001
Condition	6.055	8.573	0.706	0.485
Age:Condition	-6.969	2.303	-3.026	0.0048
SE	7.889 @ df = 33
R2 Adj.	0.6578
F-statistic	24.07 @ df = 3 & 33
Fig. S5D
Condition * Age at heat-shock→ Normalized Rq: ptch2
Groups
Condition	control, shha pulse	Age at heat-shock	2-5 dpf
Control	shha pulse
n=4-5	n=4-5
Welch Two-Sample T-Test	t	df	p-value	mean in group shha pulse	mean in group control
2 dpf heat-shock	3.5017	5.0455	0.0281	4.4154	1.3162
3 dpf heat-shock	3.3777	4.2131	0.0257	4.4082	0.5918
4 dpf heat-shock	7.1842	4.3427	0.0014	11.659	3.9562
5 dpf heat shock	3.6689	4.5939	0.0168	5.3434	2.4398
Linear mixed-effects model fit by maximum likelihood
Residuals	min	1Q	median	3Q	max
	-4.2348	-1.2833	-0.2803	1.4742	8.6328
Coefficients	Estimate	Std. Error	t-value	Pr(>|t|)
Intercept	2.7283	1.9834	1.376	0.1774
Age	1.0395	0.5398	1.926	0.0621
Condition	-3.0105	2.8049	-1.073	0.2903
Age:Condition	-0.3651	0.7634	-0.478	0.6354
SE	2.699 @ df = 36
R2 Adj.	0.4136
F-statistic	10.17 @ df = 3 & 36

## Sheet: Fig. S7
Fig. S7A
Condition * Region → Cell Number
Groups
Condition	control, shha pulse	Region	Central, peripheral
Control	shha pulse
n=28	n=30
Linear mixed model fit by REML. t-tests use Satterthwaite's method
Residuals	min	1Q	median	3Q	max
	-2.0132	-0.5794	0.0077	0.5869	2.5033
Random Effects	Groups	Name	Variance	Std. Dev
	Individual	(Intercept)	45.3	6.73
	Residuals		21.15	4.599
Fixed Effects	Estimate	Std. Error	df	t.value	Pr(>|t|)
Intercept	40.1923	2.0732	30.3956	19.387	<2E-16
Condition	0.1648	2.879	30.3956	0.057	0.9547
Region	2.3077	1.2756	79	1.809	0.0742
Condition:Region	-4.8791	1.7715	79	-2.754	0.0072
Tukey HSD	Contrast	Estimate	SE	df	t.ratio	p.value
	Control_central ~ control_peripheral	-2.308	2.88	79	-1.809	0.2768
	Control_central ~ shha pulse_peripheral	2.407	2.88	30.4	0.836	0.837
	Control_central ~ shha pulse_central	-0.165	2.88	30.4	-0.057	0.9999
	Control_peripheral ~ shha pulse_peripheral	4.714	2.88	30.4	1.637	0.3736
	Control_peripheral ~ shha pulse_central	-2.143	2.88	30.4	-0.744	0.8784
	shha pulse_peripheral ~ shha pulse_central	2.571	1.23	79	2.902	0.1647
Fig. S7B
Condition * Region → Cell Number
Groups
Condition	control, shha pulse	Region	Central, peripheral
Control	shha pulse
n=28	n=30
Linear mixed model fit by REML. t-tests use Satterthwaite's method
Residuals	min	1Q	median	3Q	max
	-2.3443	-0.598	-0.0614	0.5198	2.4354
Random Effects	Groups	Name	Variance	Std. Dev
	Individual	(Intercept)	81.4	9.022
	Residuals		33.36	5.776
Fixed Effects	Estimate	Std. Error	df	t.value	Pr(>|t|)
Intercept	44.857	2.647	32.164	16.947	<2E-16
Condition	11.143	3.68	32.164	3.028	0.0048
Region	10.714	1.544	85	6.941	7.26e-10
Condition:Region	-7.214	2.146	85	-3.361	0.0012
Tukey HSD	Contrast	Estimate	SE	df	t.ratio	p.value
	Control_central ~ control_peripheral	-10.714	1.54	85	-6.941	<0.0001
	Control_central ~ shha pulse_peripheral	-14.643	3.68	32.2	-3.979	0.002
	Control_central ~ shha pulse_central	-11.143	3.68	32.2	-3.028	0.0237
	Control_peripheral ~ shha pulse_peripheral	-3.929	3.68	32.2	-1.067	0.7114
	Control_peripheral ~ shha pulse_central	0.429	3.68	32.2	0.116	0.9994
	shha pulse_peripheral ~ shha pulse_central	-3.5	1.49	85	-2.347	0.0956
Fig. S7C
Condition * Region → Proportion of proliferating cells
Groups
Condition	control, shha pulse	Region	Dorsal, ventral
Control	shha pulse
n=14	n=15
Linear mixed model fit by REML. t-tests use Satterthwaite's method
Residuals	min	1Q	median	3Q	max
	-2.0091	-0.4343	-0.0336	0.4245	1.4788
Random Effects	Groups	Name	Variance	Std. Dev
	Individual	(Intercept)	0.0035	0.0589
	Residuals		0.0006	0.0239
Fixed Effects	Estimate	Std. Error	df	t.value	Pr(>|t|)
Intercept	0.2749	0.017	31.072	16.175	<2E-16
Condition	0.0241	0.024	31.072	1.023	0.314
Region	0.0023	0.009	27	0.26	0.797
Condition:Region	-0.0123	0.012	27	-0.983	0.334
Tukey HSD	Contrast	Estimate	SE	df	t.ratio	p.value
	Control_dorsal ~ control_ventral	-0.0023	0.009	27	-0.26	0.9937
	Control_dorsal ~ shha pulse_dorsal	-0.0241	0.024	31.1	-1.023	0.7373
	Control_dorsal ~ shha pulse_ventral	-0.0142	0.024	31.1	-0.6	0.9311
	Control_ventral ~ shha pulse_dorsal	0.0218	0.024	31.1	0.924	0.7925
	Control_ventral ~ shha pulse_ventral	-0.0118	0.024	31.1	-0.501	0.9582
	shha pulse_dorsal ~ shha pulse_ventral	0.001	0.009	27	1.146	0.6653

[truncated: 1 more sheets: Fig. S8]
